# Supplementary material for: Coastal Phytoplankton Response to Acidification and Warming Under Differing Levels of Nutrient Availability
Source: Microorganisms. 2026 Apr 28;14(5):989. doi: 10.3390/microorganisms14050989 (PMC13209521; doi:10.3390/microorganisms14050989)
Supplement: Supplementary file 1 [file microorganisms-14-00989-s001.zip]

Archive with 1 entries (1 files):
- microorganisms-4222813-supplementary.pdf
